# Supplementary material for: Optimization of Phycocyanobilin Synthesis in E. coli BL21: Biotechnological Insights and Challenges for Scalable Production
Source: Genes (Basel). 2024 Aug 12;15(8):1058. doi: 10.3390/genes15081058 (PMC11353606; doi:10.3390/genes15081058)
Supplement: Supplementary file 1 [file genes-15-01058-s001.zip]

Archive with 1 entries (1 files):
- genes-3142756-supplementary.pdf
